# Supplementary material for: Serological Response to BNT162b2 and ChAdOx1 nCoV-19 Vaccines in Patients with Inflammatory Bowel Disease on Biologic Therapies
Source: Vaccines (Basel). 2021 Dec 13;9(12):1471. doi: 10.3390/vaccines9121471 (PMC8705736; doi:10.3390/vaccines9121471)
Supplement: Supplementary file 1 [file vaccines-09-01471-s001.zip]

Archive with 1 entries (1 files):
- vaccines-1466449-supplementary.pdf
